# Supplementary material for: Triple Viral Infections in Advanced Breast Cancer: Insights from a Three-Case Report and Literature Review
Source: Diagnostics (Basel). 2024 Dec 28;15(1):51. doi: 10.3390/diagnostics15010051 (PMC11720534; doi:10.3390/diagnostics15010051)
Supplement: Supplementary file 1 [file diagnostics-15-00051-s001.zip]

Archive with 1 entries (1 files):
- diagnostics-3337551-supplementary.pdf
